# Supplementary material for: Evidence of the Long-Term Protective Effect of Moderate-Intensity Physical Activity on Cognitive Function in Middle-Aged and Elderly Individuals: A Predictive Analysis of Longitudinal Studies
Source: Life (Basel). 2024 Oct 21;14(10):1343. doi: 10.3390/life14101343 (PMC11509916; doi:10.3390/life14101343)
Supplement: Supplementary file 1 [file life-14-01343-s001.zip]

Archive with 1 entries (1 files):
- life-3263984-supplementary.pdf
